# Supplementary material for: Detection of ALK fusion transcripts in FFPE lung cancer samples by NanoString technology
Source: BMC Pulm Med. 2017 May 26;17:86. doi: 10.1186/s12890-017-0428-0 (PMC5446704; doi:10.1186/s12890-017-0428-0)
Supplement: Additional file 1: Table S1. — Association of ALK fusion and the main clinico-pathological and molecular features. Summary of the major clinico-pathological characteristics of patients and RNA quality information and ALK, EGFR and KRAS status. (XLSX 14 kb) [file 12890_2017_428_MOESM1_ESM.xlsx]

## Sheet: Sheet1
Supplementary table 1. Association of ALK fusion and the main clinico-pathological and molecular features
Identification	Age	Diagnosis	Clinical staging	Therapy	Status	Sample type	RNA (Nanodrop)	RNA (Qubit)	Total RNA input	ALK (Nanostring)	EGFR status	KRAS status
Case_1	N/A	Lung adenocarcinoma	N/A	N/A	N/A	Biopsy	12	11.4	100	Positive	N/C	N/C
Case_2	44	Lung adenocarcinoma	III A	Chemotherapy	Alive with disease	Surgery	79.9	67.4	100	Positive	WT	WT
Case_3	37	Lung adenocarcinoma	IV	Palliative	Death by cancer	Surgery	47.8	37.2	100	Positive	WT	WT
Case_4	44	Lung adenocarcinoma	IV	Chemotherapy	Death by cancer	Biopsy	11.4	10.8	100	Positive	WT	WT
Case_5	70	Lung adenocarcinoma	IV	Chemotherapy	Alive with disease	Biopsy	54.3	49.6	100	Positive	WT	WT
Case_6	55	Lung adenocarcinoma	IV	TKI (Anti-ALK)	Death by cancer	Biopsy	5.8	N/C	<100	Positive	WT	WT
Case_7	N/A	Lung adenocarcinoma	III B	Chemotherapy	Death by cancer	Surgery	128.7	146	100	Positive	WT	N/C
Case_8	62	Lung adenocarcinoma	IV	TKI (Anti-ALK)	Alive with disease	Biopsy	43.2	32.4	100	Positive	WT	WT
Case_9	45	Squamous cell carcinoma	IV	TKI (Anti-ALK)	Alive with disease	Biopsy	11.2	15.6	100	Positive	WT	WT
Case_10	42	Lung adenocarcinoma	IV	Chemotherapy	Death by cancer	Surgery	428.9	292	100	Positive	WT	WT
Case_11	N/A	Lung adenocarcinoma	N/A	N/A	N/A	Biopsy	93.9	80	100	Positive	N/C	N/C
Case_12	56	Lung adenocarcinoma	IV	Palliative	Alive with disease	Biopsy	73.3	56.8	100	Positive	WT	WT
Case_13	58	Lung adenocarcinoma	IV	TKI (Anti-ALK)	Alive with disease	Surgery	194.7	155	100	Positive	WT	WT
Case_14	57	Lung adenocarcinoma	IV	Chemotherapy	Alive with disease	Surgery	65.1	66.2	100	Negative	WT	WT
Case_15	67	Lung adenocarcinoma	II	Chemotherapy	Death by cancer	Surgery	197.1	132	100	Negative	N/C	WT
Case_16	65	Lung adenocarcinoma	II B	Chemotherapy	Death by cancer	Surgery	120.7	80.6	100	Negative	WT	WT
Case_17	54	Lung adenocarcinoma	IV	Chemotherapy	Alive with disease	Surgery	167.5	132	100	Negative	WT	MUT
Case_18	66	Lung adenocarcinoma	IV	Chemotherapy	Death by cancer	Biopsy	16.3	16.2	100	Negative	WT	WT
Case_19	51	Lung adenocarcinoma	IV	Chemotherapy	Death by cancer	Biopsy	24	23.4	100	Negative	WT	MUT
Case_20	67	Lung adenocarcinoma	II	Chemotherapy	Death by cancer	Surgery	243.3	176	100	Negative	N/C	WT
Case_21	55	Lung adenocarcinoma	III B	Chemotherapy	Death by cancer	Surgery	323.4	198	100	Negative	WT	MUT
Case_22	72	Lung adenocarcinoma	IV	TKI (Anti-EGFR)	Death by cancer	Surgery	139	97.4	100	Negative	MUT	WT
Case_23	75	Lung adenocarcinoma	IV	Chemotherapy	Alive with disease	Surgery	152.9	127	100	Negative	WT	WT
Case_24	N/A	Lung metastasis	N/A	N/A	Death by cancer	Surgery	356.4	290	100	Negative	N/C	N/C
Case_25	66	Lung adenocarcinoma	IV	Chemotherapy	Death by cancer	Biopsy	14.6	14.4	100	Negative	WT	WT
Case_26	59	Small cell lung cancer	IV	Chemotherapy	Death by cancer	Surgery	288.2	226	100	Negative	WT	WT
Case_27	54	Lung adenocarcinoma	IV	Chemotherapy	Alive with disease	Surgery	404	390	100	Negative	WT	MUT
Case_28	64	Lung adenocarcinoma	IV	Chemotherapy	Alive with disease	Biopsy	50.5	46.8	100	Negative	WT	MUT
Case_29	49	Lung adenocarcinoma	IV	Chemotherapy	Death by cancer	Biopsy	2.8	N/C	<100	Negative	WT	WT
Case_30	48	Lung adenocarcinoma	IV	Chemotherapy	Death by cancer	Biopsy	37.9	43.4	100	Negative	WT	WT
Case_31	71	Lung adenocarcinoma	I B	N/A	Alive with disease	Biopsy	18.2	21.8	100	Negative	WT	WT
Case_32	67	Lung adenocarcinoma	III A	Chemotherapy	Death by cancer	Biopsy	40.6	42.4	100	Negative	WT	WT
Case_33	67	Lung adenocarcinoma	IV	Chemotherapy	Alive with disease	Biopsy	10.5	N/C	<100	Negative	WT	WT
Case_34	61	Lung adenocarcinoma	IV	TKI (Anti-EGFR)	Alive with disease	Biopsy	11.7	N/C	<100	Negative	MUT	WT
Case_35	51	Lung adenocarcinoma	N/A	TKI (Anti-EGFR)	Alive with disease	Surgery	37.1	19.6	100	Negative	MUT	WT
Case_36	53	Lung adenocarcinoma	IV	Chemotherapy	Alive without disease	Biopsy	34.8	30.2	100	Negative	WT	MUT
Case_37	60	Lung adenocarcinoma	IV	Chemotherapy	Death by cancer	Biopsy	19.6	15	100	Negative	WT	MUT
Case_38	56	Lung adenocarcinoma	III A	Chemotherapy	Alive with disease	Biopsy	18.2	14.4	100	Negative	WT	MUT
Case_39	53	Squamous cell carcinoma	III A	Chemotherapy	N/A	Surgery	198.3	151	100	Negative	WT	WT
Case_40	60	Lung adenocarcinoma	IV	Chemotherapy	Alive with disease	Biopsy	260.9	234	100	Negative	WT	WT
Case_41	51	Lung adenocarcinoma	IV	Chemotherapy	Alive with disease	Biopsy	129.7	N/C	<100	N/C	WT	WT
Case_42	N/A	Lung adenocarcinoma	N/A	Chemotherapy	Death by cancer	Biopsy	0.8	N/C	<100	N/C	WT	MUT
Case_43	57	Lung adenocarcinoma	IV	Chemotherapy	Death by cancer	Biopsy	8.8	10.6	100	N/C	N/C	N/C
N/A - Not available; N/C - Not conclusive; WT - wildtype; MUT - mutated
